# Supplementary material for: Transcriptomic Profiling Reveals AKR1C1 and AKR1C3 Mediate Cisplatin Resistance in Signet Ring Cell Gastric Carcinoma via Autophagic Cell Death
Source: Int J Mol Sci. 2021 Nov 19;22(22):12512. doi: 10.3390/ijms222212512 (PMC8623627; doi:10.3390/ijms222212512)
Supplement: Supplementary file 1 [file ijms-22-12512-s001.zip]

Archive with 1 entries (1 files):
- ijms-1463097-supplementary.pdf
